# Supplementary material for: Canine Perineal Hernia Associated with Prostatic Disorders: Is Castration Really Beneficial? A Retrospective Study
Source: Animals (Basel). 2025 Apr 23;15(9):1206. doi: 10.3390/ani15091206 (PMC12071062; doi:10.3390/ani15091206)
Supplement: Supplementary file 1 [file animals-15-01206-s001.zip]

Archive with 3 entries (2 files):
- animals-3523538-supplementary/supplemetary meterial/
- animals-3523538-supplementary/supplemetary meterial/Figure S1 The recurrence rate associated with surgical techniques.png
- animals-3523538-supplementary/supplemetary meterial/Table S1The recurrence rate associated with surgical techniques.xlsx
