# Supplementary material for: Canine Perineal Hernia Associated with Prostatic Disorders: Is Castration Really Beneficial? A Retrospective Study
Source: Animals (Basel). 2025 Apr 23;15(9):1206. doi: 10.3390/ani15091206 (PMC12071062; doi:10.3390/ani15091206)
Supplement: Supplementary file 1 [file animals-15-01206-s001.zip › animals-3523538-supplementary/supplemetary meterial/Table S1The recurrence rate associated with surgical techniques.xlsx]

## Sheet: Sheet1
No	Group	Status	SurvivalTimeDay	technique
1	PHNC2	0	330	sacroiliac sling
3	PHNC2	0	270	IOMT
4	PHNC2	0	365	traditional
5	PHNC2	0	1460	traditional
6	PHNC2	0	180	IOMT
7	PHNC1	0	270	sacroiliac sling
9	PHNC2	0	300	traditional
14	PHNC1	0	730	IOMT
17	PHNC2	0	1095	sacroiliac sling
18	PHNC2	0	1460	IOMT
21	PHNC2	0	150	traditional
23	PHNC2	0	730	sacroiliac sling
24	PHNC2	0	730	mesh
25	PHNC2	0	1095	sacroiliac sling
26	PHNC2	0	1460	sacroiliac sling
27	PHNC2	0	730	sacroiliac sling
32	PHNC2	0	365	mesh
34	PHNC1	0	300	mesh
35	PHNC1	0	1095	sacroiliac sling
41	PHNC2	0	30	sacroiliac sling
44	PHNC2	0	150	mesh
52	PHNC2	0	120	mesh
54	PHNC2	0	730	IOMT
56	PHNC2	0	210	mesh
59	PHNC2	0	1095	traditional
63	PHNC1	0	730	traditional
65	PHNC2	0	365	sacroiliac sling
66	PHNC1	0	730	mesh
67	PHNC2	0	150	sacroiliac sling
69	PHNC2	0	730	IOMT
83	PHNC2	0	150	IOMT
86	PHNC2	0	180	IOMT
90	PHNC2	0	180	sacroiliac sling
91	PHNC2	0	547.5	IOMT
93	PHNC2	0	365	mesh
99	PHNC2	0	300	IOMT
102	PHNC2	0	365	sacroiliac sling
103	PHNC2	0	365	sacroiliac sling
111	PHNC1	0	365	mesh
71	PHNC2	1	730	IOMT
82	PHNC2	1	730	IOMT
112	PHNC2	1	45	sacroiliac sling
114	PHNC2	1	2	IOMT
115	PHNC2	1	30	traditional
116	PHNC1	1	30	sacroiliac sling
117	PHNC2	1	270	sacroiliac sling
118	PHNC2	1	210	sacroiliac sling
120	PHNC1	1	1460	traditional
121	PHNC2	1	547.5	IOMT
122	PHNC2	1	365	IOMT
123	PHNC1	1	30	sacroiliac sling
124	PHNC2	1	330	IOMT
125	PHNC2	1	30	sacroiliac sling
126	PHNC2	1	365	traditional
127	PHNC2	1	480	IOMT
128	PHNC2	1	180	mesh
129	PHNC2	1	365	IOMT
130	PHNC2	1	30	IOMT
133	PHC	0	365	sacroiliac sling
135	PHC	0	730	traditional
136	PHC	0	1825	sacroiliac sling
137	PHC	0	180	sacroiliac sling
138	PHC	0	150	traditional
139	PHC	0	2190	IOMT
140	PHC	0	1095	sacroiliac sling
142	PHC	0	365	IOMT
144	PHC	0	1095	sacroiliac sling
147	PHC	0	1460	traditional
149	PHC	0	547.5	sacroiliac sling
153	PHC	0	1095	traditional
155	PHC	0	365	IOMT
156	PHC	0	547.5	mesh
157	PHC	0	60	IOMT
159	PHC	0	180	sacroiliac sling
162	PHC	0	1642.5	sacroiliac sling
163	PHC	0	150	sacroiliac sling
164	PHC	0	150	mesh
165	PHC	0	1095	mesh
173	PHC	0	547.5	IOMT
176	PHC	0	1095	IOMT
177	PHC	0	547.5	sacroiliac sling
178	PHC	0	547.5	mesh
183	PHC	0	1460	sacroiliac sling
185	PHC	0	912.5	sacroiliac sling
186	PHC	0	1095	sacroiliac sling
187	PHC	0	365	sacroiliac sling
188	PHC	0	1095	traditional
189	PHC	0	912.5	traditional
191	PHC	0	730	mesh
195	PHC	0	365	sacroiliac sling
199	PHC	0	1095	sacroiliac sling
206	PHC	0	912.5	traditional
207	PHC	0	730	mesh
208	PHC	0	730	mesh
209	PHC	0	30	mesh
211	PHC	0	365	sacroiliac sling
215	PHC	0	365	IOMT
216	PHC	0	365	mesh
217	PHC	0	210	traditional
219	PHC	0	730	IOMT
220	PHC	0	730	IOMT
221	PHC	0	730	mesh
224	PHC	0	730	IOMT
228	PHC	0	730	traditional
235	PHC	0	365	traditional
237	PHC	0	120	traditional
240	PHC	0	21	IOMT
242	PHC	0	0	IOMT
243	PHC	0	7	sacroiliac sling
250	PHC	0	9	IOMT
253	PHC	0	730	sacroiliac sling
259	PHC	0	365	traditional
260	PHC	0	270	traditional
266	PHC	0	180	IOMT
268	PHC	0	365	IOMT
269	PHC	0	30	sacroiliac sling
271	PHC	0	365	sacroiliac sling
273	PHC	0	365	sacroiliac sling
275	PHC	0	365	sacroiliac sling
279	PHC	0	365	sacroiliac sling
280	PHC	0	365	sacroiliac sling
282	PHC	0	270	IOMT
286	PHC	0	365	mesh
289	PHC	0	365	sacroiliac sling
158	PHC	1	30	IOMT
230	PHC	1	21	traditional
236	PHC	1	548	IOMT
258	PHC	1	730	sacroiliac sling
239	PHC	1	686	sacroiliac sling
297	PHC	1	1095	sacroiliac sling
298	PHC	1	365	traditional
299	PHC	1	913	sacroiliac sling
300	PHC	1	548	IOMT
301	PHC	1	1095	sacroiliac sling
302	PHC	1	180	mesh
303	PHC	1	730	traditional
304	PHC	1	150	IOMT
305	PHC	1	1278	traditional
306	PHC	1	90	sacroiliac sling
307	PHC	1	730	sacroiliac sling
308	PHC	1	300	IOMT
309	PHC	1	180	sacroiliac sling
310	PHC	1	365	traditional
311	PHC	1	548	IOMT
312	PHC	1	180	traditional
313	PHC	1	365	sacroiliac sling
314	PHC	1	548	sacroiliac sling
315	PHC	1	1	IOMT
316	PHC	1	120	sacroiliac sling

## Sheet: FactorGroup
	Call: survfit(formula = surv_obj ~ Group, data = data)
		n	events	median	0.95LCL	0.95UCL
	Group=PHC	91	25	1278	913	NA
	Group=PHNC1	10	3	1460	NA	NA
	Group=PHNC2	48	16	NA	548	NA

## Sheet: FactorTechnique
	Call: survfit(formula = surv_obj ~ Group, data = data)
		n	events	median	0.95LCL	0.95UCL
	Group=IOMT	42	16	730	548	NA
	Group=mesh	22	2	NA	NA	NA
	Group=sacroiliac sling	57	17	NA	913	NA
	Group=traditional	28	9	1460	1278	NA
